# Supplementary material for: The Carcinogenic Potential of Bisphenol A in the Liver Based on Transcriptomic Studies
Source: Cancers (Basel). 2023 Oct 17;15(20):5014. doi: 10.3390/cancers15205014 (PMC10605469; doi:10.3390/cancers15205014)
Supplement: Supplementary file 1 [file cancers-15-05014-s001.zip › Table S2.xlsx]

## Sheet: Expressed DE-TARs
Type	Gene ID	Gene symbol	log2(Fold Change)	adjusted p-value	Regulation
DEG	MSTRG.12732	Pank1	-Inf	1.34396e-13	Downregulated
DEG	MSTRG.6917	Tppp	-Inf	1.34396e-13	Downregulated
DEG	MSTRG.17424	Lrrc41	-Inf	1.34396e-13	Downregulated
DEG	MSTRG.27467	Gnl3l	-Inf	1.34396e-13	Downregulated
DEG	MSTRG.25949	Trip4	-Inf	2.59134e-13	Downregulated
DEG	MSTRG.21465	Nop2	-Inf	6.28118e-13	Downregulated
DEG	MSTRG.2704	Nedd1	-Inf	8.21624e-13	Downregulated
DEG	MSTRG.2880	Frs2	-Inf	1.15722e-12	Downregulated
DEG	MSTRG.6845	Zfp87	-Inf	1.25604e-12	Downregulated
DEG	MSTRG.11975	Afap1l1	-Inf	8.06068e-12	Downregulated
DEG	MSTRG.10287	Arid1b	-Inf	8.44893e-12	Downregulated
DEG	MSTRG.23392	Katnip	-Inf	1.51483e-11	Downregulated
DEG	MSTRG.17602	Gnl2	-Inf	1.56319e-11	Downregulated
DEG	MSTRG.10683	Tead3	-Inf	1.15722e-12	Downregulated
DEG	MSTRG.19742	Vkorc1l1	-Inf	1.30952e-12	Downregulated
DEG	MSTRG.5395	Nemf	-Inf	1.66104e-12	Downregulated
DEG	MSTRG.5452	Slc38a6	-Inf	6.80076e-11	Downregulated
DEG	MSTRG.9375	Sp1	-9.6755	1.08931e-06	Downregulated
DEG	MSTRG.12624	Dock8	-8.34089	1.39759e-09	Downregulated
DEG	MSTRG.8179	Ccar2	-8.15249	2.43588e-05	Downregulated
DEG	MSTRG.9921	Poglut1	-7.74614	0.00120142	Downregulated
DEG	MSTRG.17463	Eif2b3	-7.5646	0.0484532	Downregulated
DEG	MSTRG.21570	Etv6	-7.31823	0.00402562	Downregulated
DEG	MSTRG.23767	Insr	-7.23888	1.17467e-08	Downregulated
DEG	MSTRG.27069	Nsdhl	-6.71457	0.00296374	Downregulated
DEG	MSTRG.9833	Heg1	-6.59883	0.00608088	Downregulated
DEG	MSTRG.6962	Fam172a	-5.98995	0.0272322	Downregulated
DEG	MSTRG.15416	Smad9	-5.96077	0.0144089	Downregulated
DEG	MSTRG.21353	Erc1	-5.74871	6.25559e-07	Downregulated
DEG	MSTRG.25470	Arhgap32	-5.58433	0.0361401	Downregulated
DEG	MSTRG.5725	Foxn3	-5.48117	5.12517e-11	Downregulated
DEG	MSTRG.4198	Ints2	-5.26284	0.0221092	Downregulated
DEG	MSTRG.2285	Hk1	-4.81967	0.0153061	Downregulated
DEG	MSTRG.14975	Npepl1	-4.75574	0.0381605	Downregulated
DEG	MSTRG.14036	Arhgap1	-4.60069	0.000103842	Downregulated
DEG	MSTRG.409	Als2	-4.34601	0.00742756	Downregulated
DEG	MSTRG.300	Slc40a1	-4.16944	0.00842354	Downregulated
DEG	MSTRG.561	Tns1	-3.27681	0.0100936	Downregulated
DEG	MSTRG.18499	Hadhb	-2.48905	0.0136743	Downregulated
DEG	MSTRG.7699	Gmfb	-2.37517	0.0186536	Downregulated
DEG	MSTRG.911	Pign	-2.36222	0.0106841	Downregulated
DEG	MSTRG.212	Zap70	-2.23731	0.0213289	Downregulated
DEG	MSTRG.13409	Rxra	-2.17655	8.72338e-09	Downregulated
DEG	MSTRG.8845	Mroh6	-2.17197	0.00877921	Downregulated
DEG	MSTRG.6260	Inhba	-2.14832	0.0352727	Downregulated
DEG	MSTRG.10225	Ttc3	-2.09706	0.000138116	Downregulated
DEG	MSTRG.2461	Mier2	-2.07634	0.0205152	Downregulated
DEG	MSTRG.5951	Brf1	-1.54928	0.0111201	Downregulated
DEG	MSTRG.887	Gin1	-1.50594	0.0132885	Downregulated
DEG	MSTRG.9109	Fbln1	-1.39023	0.0250416	Downregulated
DEG	MSTRG.189	Uggt1	-1.37366	0.000363693	Downregulated
DEG	MSTRG.13700	Neb	-1.35203	0.0203631	Downregulated
DEG	MSTRG.15918	Itga10	-1.28806	0.0301389	Downregulated
DEG	MSTRG.20911	Dok1	1.06363	0.00659885	Upregulated
DEG	MSTRG.6242	Ggps1	1.11804	0.0128639	Upregulated
DEG	MSTRG.10641	Cuta	1.31228	0.0153061	Upregulated
DEG	MSTRG.1478	Sdhc	1.7411	0.0469913	Upregulated
DEG	ENSMUSG00000035506	Slc12a8	1.81083	0.0136743	Upregulated
DEG	MSTRG.15888	Mtmr11	2.83898	0.0153927	Upregulated
DEG	MSTRG.4467	Ramp2	3.78427	0.0221095	Upregulated
DEG	MSTRG.5596	Acot3	4.16593	0.000354024	Upregulated
DEG	MSTRG.5923	Coa8	4.30052	0.00384174	Upregulated
DEG	MSTRG.16994	Tmem245	4.90824	0.00949515	Upregulated
DEG	MSTRG.11297	Spdya	5.38988	0.00478935	Upregulated
DEG	MSTRG.3709	Fam83g	5.39266	0.0172083	Upregulated
DEG	MSTRG.26122	Gsta1	5.40163	0.000465187	Upregulated
DEG	MSTRG.8599	Vps13b	5.5225	0.00478935	Upregulated
DEG	MSTRG.11850	Spink1	5.68388	0.00100185	Upregulated
DEG	MSTRG.1390	F5	6.95656	0.0259479	Upregulated
DEG	MSTRG.14630	Srxn1	7.538	0.00578928	Upregulated
DEG	MSTRG.25268	Mmp12	7.74916	0.000466063	Upregulated
DEG	MSTRG.12005	Malt1	8.34718	0.000570302	Upregulated
DEG	MSTRG.11292	Smchd1	8.37402	1.07357e-05	Upregulated
DEG	MSTRG.25105	Klhdc4	8.88671	3.40708e-05	Upregulated
DEG	MSTRG.6507	Adtrp	9.56693	0.00110349	Upregulated
DEG	MSTRG.13397	Adamtsl2	Inf	1.95474e-11	Upregulated
DEG	MSTRG.486	Mettl21a	Inf	1.01782e-11	Upregulated
DEG	MSTRG.8475	Nadk2	Inf	9.82256e-12	Upregulated
DEG	MSTRG.27245	Il2rg	Inf	1.3411e-11	Upregulated
DEG	MSTRG.26030	Zfp280d	Inf	1.21029e-10	Upregulated
DEG	MSTRG.10051	Nsun3	Inf	4.38684e-12	Upregulated
DEG	MSTRG.14259	Dll4	Inf	9.16964e-11	Upregulated
DEG	MSTRG.26618	Ctdspl	Inf	6.80076e-11	Upregulated
DEG	MSTRG.26969	Zfp280c	Inf	4.49184e-11	Upregulated
DEG	MSTRG.9681	2510009E07Rik	Inf	2.22542e-11	Upregulated
DEG	MSTRG.19568	Brap	Inf	1.95474e-11	Upregulated
DEG	MSTRG.5423	Arid4a	Inf	1.89096e-11	Upregulated
DEG	MSTRG.15732	Adar	Inf	1.85701e-11	Upregulated
DEG	MSTRG.3951	Rtn4rl1	Inf	8.56572e-12	Upregulated
DEG	MSTRG.11237	Man2a1	Inf	8.19421e-12	Upregulated
DEG	MSTRG.23609	Dock1	Inf	3.35487e-12	Upregulated
DEG	MSTRG.26614	Itga9	Inf	2.77917e-12	Upregulated
DEG	MSTRG.15595	Fga	Inf	2.68489e-12	Upregulated
DEG	MSTRG.7554	Ankrd28	Inf	2.68489e-12	Upregulated
DEG	MSTRG.27337	Chm	Inf	2.61515e-12	Upregulated
DEG	MSTRG.13859	Sp3	Inf	1.50633e-12	Upregulated
DEG	MSTRG.11396	Eml4	Inf	9.02144e-13	Upregulated
DEG	MSTRG.3878	Rnf167	Inf	2.07599e-13	Upregulated
DEG	MSTRG.9672	Clcn2	Inf	1.88678e-13	Upregulated
DEG	MSTRG.9980	Gm4737	Inf	1.34396e-13	Upregulated
DEG	MSTRG.17142	Nfib	Inf	1.34396e-13	Upregulated
DEL	MSTRG.13850	Rapgef4os1	-2.72334	0.00080264	Downregulated
DEL	MSTRG.15948	Gm43189	-2.04615	0.0127113	Downregulated
DEL	MSTRG.475	Ino80dos	-1.3937	0.0196782	Downregulated
DEL	MSTRG.14959	Ctcflos	-1.29282	1.97106e-05	Downregulated
DEL	MSTRG.19622	AI480526	-1.11861	2.47391e-05	Downregulated
DEL	MSTRG.3879	Gm12319	1.0806	0.00512628	Upregulated
DEL	MSTRG.12496	AW112010	2.44092	3.40708e-05	Upregulated
DEL	MSTRG.22279	Gm17077	5.85776	8.42407e-09	Upregulated
DE-RNA	MSTRG.27512	Gm15163	-Inf	5.11723e-13	Downregulated
DE-RNA	MSTRG.15422	Gm10254	-Inf	1.54842e-12	Downregulated
DE-RNA	MSTRG.19756	Gm42467	-5.15972	0.0461486	Downregulated
DE-RNA	MSTRG.27279	Gm55585	-1.89043	0.0165067	Downregulated
DE-RNA	MSTRG.24620	Gm45640	-1.64674	2.04577e-05	Downregulated
DE-RNA	MSTRG.352	Gm17971	-1.61723	0.0189929	Downregulated
DE-RNA	MSTRG.9735	MSTRG.9735	-1.43506	0.000335749	Downregulated
DE-RNA	MSTRG.10251	MSTRG.10251	-1.15251	0.001489	Downregulated
DE-RNA	MSTRG.987	MSTRG.987	-1.03746	0.0203631	Downregulated
DE-RNA	MSTRG.12426	Gm24453	1.69145	0.0272322	Upregulated
DE-RNA	MSTRG.15697	Gm43738	2.66471	2.68489e-12	Upregulated
