# Supplementary material for: The Carcinogenic Potential of Bisphenol A in the Liver Based on Transcriptomic Studies
Source: Cancers (Basel). 2023 Oct 17;15(20):5014. doi: 10.3390/cancers15205014 (PMC10605469; doi:10.3390/cancers15205014)
Supplement: Supplementary file 1 [file cancers-15-05014-s001.zip › Table S3.xlsx]

## Sheet: DEG-DEL trans-interactions
DEG	DEL	Pearson's r
Spink1	Ino80dos	-0.862674
Spdya	Ino80dos	-0.847975
Spink1	AI480526	-0.838561
Dok1	AI480526	-0.819069
Spink1	Gm43189	-0.812973
Spdya	Ctcflos	-0.812313
Fbln1	Gm17077	-0.808955
Spink1	Ctcflos	-0.801348
Mroh6	AI480526	0.806692
Ints2	Ino80dos	0.811281
Gin1	Rapgef4os1	0.818566
Fbln1	Rapgef4os1	0.827407
Ints2	Gm43189	0.828692
Neb	Ino80dos	0.831511
Fbln1	Ctcflos	0.83436
2510009E07Rik	Ctcflos	0.835775
Gin1	Gm43189	0.846309
Fbln1	Gm43189	0.848668
Ints2	Rapgef4os1	0.851143
Neb	Rapgef4os1	0.863088
Neb	Gm43189	0.863386
Mroh6	Ctcflos	0.869723
Neb	Ctcflos	0.876692
Mroh6	Rapgef4os1	0.882953
Fbln1	Ino80dos	0.89929
Gin1	Ctcflos	0.903833
Mroh6	Gm43189	0.90725

## Sheet: DEG-otherRNA trans-interactions
DEG	Other RNA	Pearson's r
Spink1	MSTRG.10251	-0.910388
Dok1	MSTRG.987	-0.896335
Spdya	MSTRG.10251	-0.872049
Spink1	Gm17971	-0.853681
Fam83g	MSTRG.9735	-0.84624
Arid1b	Gm24453	-0.83111
Vps13b	Gm24453	-0.830142
Mtmr11	MSTRG.9735	-0.829136
Spink1	MSTRG.987	-0.826528
Dok1	MSTRG.10251	-0.820319
Tmem245	Gm24453	-0.81237
Katnip	Gm24453	-0.802352
Mmp12	MSTRG.10251	-0.800647
Etv6	MSTRG.987	0.802291
Smchd1	MSTRG.987	0.805308
Ints2	Gm10254	0.806247
Gin1	Gm17971	0.815898
Fbln1	Gm42467	0.816267
Neb	Gm17971	0.816609
Mroh6	MSTRG.10251	0.819762
Katnip	MSTRG.987	0.823372
Fbln1	MSTRG.9735	0.826537
Neb	MSTRG.987	0.827752
Coa8	Gm24453	0.840851
Etv6	MSTRG.9735	0.848843
Pign	MSTRG.9735	0.850263
Neb	Gm42467	0.863867
Fbln1	MSTRG.10251	0.867005
Neb	MSTRG.10251	0.870878
Ints2	MSTRG.9735	0.877133
Mroh6	Gm42467	0.891329
Pign	MSTRG.987	0.902548
