# Supplementary material for: The Carcinogenic Potential of Bisphenol A in the Liver Based on Transcriptomic Studies
Source: Cancers (Basel). 2023 Oct 17;15(20):5014. doi: 10.3390/cancers15205014 (PMC10605469; doi:10.3390/cancers15205014)
Supplement: Supplementary file 1 [file cancers-15-05014-s001.zip › Table S4.xlsx]

## Sheet: DAS events
Gene ID	Gene symbol	Inclusion level difference	FDR	Inclusion type	Inclusion level
MSTRG.2031	Tpd52l1	-0.712	0	SE	Lower
MSTRG.16955	NA	-0.642	2450	A5SS	Lower
MSTRG.12397	Rtn3	-0.579	5040000	SE	Lower
MSTRG.19931	Taf6	-0.557	0.000502332	A5SS	Lower
MSTRG.1310	Sec16b	-0.549	0.000202894	SE	Lower
MSTRG.3060	Gm47093	-0.547	0.000422398	RI	Lower
MSTRG.20837	Thnsl2	-0.533	8880000	A5SS	Lower
MSTRG.13933	NA	-0.532	9920	RI	Lower
MSTRG.2507	2310011J03Rik	-0.516	74.7	SE	Lower
MSTRG.25382	Yipf2	-0.497	0.000115092	A5SS	Lower
MSTRG.14960	NA	-0.478	5540	RI	Lower
MSTRG.16549	NA	-0.461	2340000	A5SS	Lower
MSTRG.18662	Zbtb49	-0.436	168000	MXE	Lower
MSTRG.2751	NA	-0.43	0.000143882	RI	Lower
MSTRG.18662	Zbtb49	-0.43	279000	MXE	Lower
MSTRG.27098	NA	-0.429	1820000	RI	Lower
MSTRG.16549	NA	-0.428	5560000	A5SS	Lower
MSTRG.7472	NA	-0.42	0.000589652	MXE	Lower
MSTRG.8346	NA	-0.406	848000	RI	Lower
MSTRG.15701	Clk2	-0.403	618000	RI	Lower
MSTRG.18066	Lzic	-0.399	0.000590103	SE	Lower
MSTRG.7294	NA	-0.398	358000	RI	Lower
MSTRG.13522	St6galnac6	-0.398	324000	SE	Lower
MSTRG.24885	NA	-0.387	0.000530982	RI	Lower
MSTRG.24299	NA	-0.384	0.00063151	RI	Lower
MSTRG.4267	NA	-0.382	176000	SE	Lower
MSTRG.18056	NA	-0.371	0.000421481	A3SS	Lower
MSTRG.9234	NA	-0.37	0.00088691	SE	Lower
MSTRG.11073	NA	-0.367	0.000710738	A5SS	Lower
MSTRG.14026	Pacsin3	-0.366	0.000410754	RI	Lower
MSTRG.9055	NA	-0.356	0.000677142	RI	Lower
MSTRG.14444	Nop56	-0.356	0.000768873	SE	Lower
MSTRG.24928	NA	-0.353	0.00077079	MXE	Lower
MSTRG.23430	Ino80e	-0.351	67400	RI	Lower
MSTRG.23609	Dock1	-0.348	23600	RI	Lower
MSTRG.20600	NA	-0.347	0.000907314	RI	Lower
MSTRG.25036	NA	-0.346	4690000	SE	Lower
MSTRG.20901	Gcfc2	-0.341	0.000280268	A3SS	Lower
MSTRG.11946	NA	-0.328	10.5	RI	Lower
MSTRG.1582	NA	-0.327	0.000239392	A5SS	Lower
MSTRG.4698	NA	-0.32	1110000	SE	Lower
MSTRG.23434	Taok2	-0.317	0.000603017	RI	Lower
MSTRG.22782	NA	-0.317	0.000451758	A5SS	Lower
MSTRG.12127	NA	-0.312	0.000943216	SE	Lower
MSTRG.208	Cox5b	-0.306	0.000222789	RI	Lower
MSTRG.1174	NA	-0.305	0.00015975	MXE	Lower
MSTRG.22580	Nipa2	-0.304	103000	RI	Lower
MSTRG.21467	Gapdh	-0.303	364000	A5SS	Lower
MSTRG.18569	NA	-0.298	0.000441533	SE	Lower
MSTRG.2507	2310011J03Rik	-0.294	1750	A3SS	Lower
MSTRG.133	NA	-0.289	0.000700357	SE	Lower
MSTRG.12919	4833438C02Rik	-0.282	0.000786528	RI	Lower
MSTRG.8792	NA	-0.276	2110000	MXE	Lower
MSTRG.25810	Man2c1	-0.25	0.000696353	A5SS	Lower
MSTRG.15655	Rrnad1	-0.244	0.000594136	RI	Lower
MSTRG.10600	NA	-0.244	0.000441533	SE	Lower
MSTRG.6242	NA	-0.241	0.00088691	SE	Lower
MSTRG.17958	Prdm2	-0.237	0.00088691	SE	Lower
MSTRG.5615	Abcd4	-0.232	618000	RI	Lower
MSTRG.15870	NA	-0.229	0.00018775	SE	Lower
MSTRG.17864	NA	-0.229	171000	A3SS	Lower
MSTRG.3514	NA	-0.227	0.000202894	SE	Lower
MSTRG.24791	NA	-0.223	0.000499136	A5SS	Lower
MSTRG.7349	NA	-0.221	0.000521704	SE	Lower
MSTRG.19009	Aasdh	-0.22	0.000502332	A5SS	Lower
MSTRG.6242	NA	-0.218	0.000521704	SE	Lower
MSTRG.20875	NA	-0.217	0.000533417	RI	Lower
MSTRG.6242	NA	-0.212	0.000653069	SE	Lower
MSTRG.2768	NA	-0.211	0.000152328	A5SS	Lower
MSTRG.23797	Evi5l	-0.21	0.000263433	RI	Lower
MSTRG.11090	NA	-0.208	0.000926297	SE	Lower
MSTRG.3084	NA	-0.202	0.000302524	RI	Lower
MSTRG.25379	AB124611	-0.191	7280000	SE	Lower
MSTRG.8346	NA	-0.19	375000	A3SS	Lower
MSTRG.25036	NA	-0.19	0.00042935	MXE	Lower
MSTRG.12432	Tmem179b	-0.178	122000	A5SS	Lower
MSTRG.11187	NA	-0.175	291000	RI	Lower
MSTRG.25085	Mthfsd	-0.166	1090000	MXE	Lower
MSTRG.9073	Cyp2d36-ps	-0.165	41100	RI	Lower
MSTRG.13113	NA	-0.159	12200	A5SS	Lower
MSTRG.4899	Hexdc	-0.158	0.000385146	A3SS	Lower
MSTRG.15717	NA	-0.156	0.00086683	RI	Lower
MSTRG.1353	Prdx6	-0.155	0.000499136	A5SS	Lower
MSTRG.8203	Rcbtb2	-0.153	0.000115092	A5SS	Lower
MSTRG.10519	NA	-0.151	7460000	A3SS	Lower
MSTRG.24964	NA	-0.148	0.000242817	A5SS	Lower
MSTRG.23682	Slc25a22	-0.147	0.000130335	RI	Lower
MSTRG.15870	NA	-0.147	0.000521704	SE	Lower
MSTRG.12691	Sgms1	-0.147	0.000253683	SE	Lower
MSTRG.10519	NA	-0.147	7460000	A3SS	Lower
MSTRG.5401	Dmac2l	-0.144	0.000561228	SE	Lower
MSTRG.26805	Gripap1	-0.143	0.000282877	RI	Lower
MSTRG.728	Cops7b	-0.142	0.000822592	SE	Lower
MSTRG.10693	NA	-0.142	0.000121107	A3SS	Lower
MSTRG.593	Cnppd1	-0.14	0.000564978	RI	Lower
MSTRG.10919	NA	-0.14	22500	RI	Lower
MSTRG.17820	NA	-0.138	0.000999645	RI	Lower
MSTRG.14024	Ddb2	-0.137	0.00028906	SE	Lower
MSTRG.22793	Wdr73	-0.137	3330000	SE	Lower
MSTRG.9262	Lmbr1l	-0.131	0.000117408	RI	Lower
MSTRG.13161	Il15ra	-0.131	0.000148866	A5SS	Lower
MSTRG.11113	Med20	-0.13	0.000146044	RI	Lower
MSTRG.9156	Ncaph2	-0.127	0.000737112	RI	Lower
MSTRG.12653	NA	-0.125	0.000338939	SE	Lower
MSTRG.23408	NA	-0.124	0.000390701	RI	Lower
MSTRG.12787	NA	-0.124	0.000301977	SE	Lower
MSTRG.8484	Prlr	-0.122	623000	A5SS	Lower
MSTRG.21463	NA	-0.119	0.000921008	RI	Lower
MSTRG.24336	NA	-0.119	0.000143882	RI	Lower
MSTRG.16581	Srsf11	-0.118	769000	RI	Lower
MSTRG.24013	Rnf170	-0.117	0.000803077	SE	Lower
MSTRG.16581	Srsf11	-0.115	3070000	A3SS	Lower
MSTRG.3430	Ublcp1	-0.115	0.00078301	A3SS	Lower
MSTRG.8887	Adck5	-0.114	0.000589419	RI	Lower
MSTRG.21237	NA	-0.114	0.000589916	SE	Lower
MSTRG.16579	NA	-0.113	0.00047938	A3SS	Lower
MSTRG.16581	Srsf11	-0.113	3440000	A3SS	Lower
MSTRG.4381	Fbxl20	-0.11	0.00037952	RI	Lower
MSTRG.11374	NA	-0.11	0.000146374	RI	Lower
MSTRG.8889	Cpsf1	-0.11	2530000	RI	Lower
MSTRG.26633	Xylb	-0.108	0.000803077	SE	Lower
MSTRG.18192	Ints11	-0.107	0.000288679	A3SS	Lower
MSTRG.11698	Brd8	-0.106	0.000768873	SE	Lower
MSTRG.22518	Tmem143	-0.106	0.000803077	SE	Lower
MSTRG.14801	Actr5	-0.105	1310000	RI	Lower
MSTRG.3027	Pan2	-0.104	0.00016401	RI	Lower
MSTRG.22048	Arhgef1	-0.104	7370000	A5SS	Lower
MSTRG.23771	Arhgef18	-0.104	0.000200529	A5SS	Lower
MSTRG.7416	Zswim8	-0.103	0.00012725	RI	Lower
MSTRG.24928	NA	-0.103	0.000397029	SE	Lower
MSTRG.19887	Srrt	-0.102	0.000745891	RI	Lower
MSTRG.21587	NA	-0.102	0.000261152	SE	Lower
MSTRG.5615	Abcd4	-0.101	70700	RI	Lower
MSTRG.25810	Man2c1	-0.101	0.000502332	A5SS	Lower
MSTRG.15701	Clk2	0.109	0.000399591	SE	Higher
MSTRG.3162	NA	0.124	0.000603073	A5SS	Higher
MSTRG.26400	NA	0.127	3170000	RI	Higher
MSTRG.9075	NA	0.129	0.000926297	SE	Higher
MSTRG.10495	NA	0.129	0.000316238	A3SS	Higher
MSTRG.3540	NA	0.134	0.000798037	RI	Higher
MSTRG.4657	NA	0.137	0.000297902	SE	Higher
MSTRG.3162	NA	0.138	0.000231789	RI	Higher
MSTRG.15333	Mfsd8	0.138	0.000508328	A3SS	Higher
MSTRG.4404	NA	0.144	0.000497292	SE	Higher
MSTRG.11909	Snx24	0.145	0.000296214	RI	Higher
MSTRG.7796	Mettl3	0.149	6190000	A5SS	Higher
MSTRG.13379	NA	0.151	686000	RI	Higher
MSTRG.12732	NA	0.155	0.000239392	A5SS	Higher
MSTRG.6143	Tasor2	0.157	8880000	A5SS	Higher
MSTRG.25635	NA	0.162	0.000499136	A5SS	Higher
MSTRG.11187	NA	0.165	1890000	A5SS	Higher
MSTRG.21829	Zfp524	0.17	0.000381343	SE	Higher
MSTRG.21829	Zfp524	0.173	0.000301977	SE	Higher
MSTRG.6180	Idi1	0.174	850000	A5SS	Higher
MSTRG.1369	Prrc2c	0.176	0.00074429	A5SS	Higher
MSTRG.22094	NA	0.18	0.000883839	MXE	Higher
MSTRG.18165	Nadk	0.181	45700	A3SS	Higher
MSTRG.15102	NA	0.182	0.000148293	RI	Higher
MSTRG.20135	Gm15408	0.183	0.000854027	SE	Higher
MSTRG.1073	Mdm4	0.187	2880000	RI	Higher
MSTRG.389	NA	0.187	0.00046287	A5SS	Higher
MSTRG.3027	Pan2	0.189	0.000985023	RI	Higher
MSTRG.13390	NA	0.193	0.000521895	A3SS	Higher
MSTRG.6781	Aopep	0.205	0.000589419	RI	Higher
MSTRG.11683	Stard4	0.208	0.000483855	SE	Higher
MSTRG.12877	NA	0.211	0.000349423	RI	Higher
MSTRG.15672	NA	0.211	99100	A3SS	Higher
MSTRG.840	Rnpepl1	0.213	2780000	RI	Higher
MSTRG.15886	NA	0.217	0.00042935	MXE	Higher
MSTRG.15672	NA	0.228	51900	A3SS	Higher
MSTRG.24512	Gm10644	0.24	8970000	SE	Higher
MSTRG.4973	Pum2	0.242	0.000838412	A3SS	Higher
MSTRG.26957	NA	0.25	4910000	SE	Higher
MSTRG.23468	NA	0.256	0.000499959	A3SS	Higher
MSTRG.16036	Phtf1	0.258	0.000978622	SE	Higher
MSTRG.25390	NA	0.261	146000	SE	Higher
MSTRG.23408	NA	0.269	2990000	SE	Higher
MSTRG.10550	NA	0.28	4240000	A3SS	Higher
MSTRG.25098	Map1lc3b	0.288	417000	RI	Higher
MSTRG.8186	NA	0.289	0.000260674	SE	Higher
MSTRG.14959	NA	0.304	0.000768873	SE	Higher
MSTRG.2352	NA	0.309	764000	MXE	Higher
MSTRG.4797	Cant1	0.324	365000	RI	Higher
MSTRG.5483	Plekhg3	0.327	684000	A5SS	Higher
MSTRG.15610	NA	0.336	8420000	SE	Higher
MSTRG.24220	Hpf1	0.337	0.000527908	SE	Higher
MSTRG.7535	NA	0.352	103000	RI	Higher
MSTRG.19215	Helq	0.358	8100000	A5SS	Higher
MSTRG.24103	NA	0.359	5370000	SE	Higher
MSTRG.3205	NA	0.379	0.000422398	RI	Higher
MSTRG.14875	NA	0.381	0.00047938	A3SS	Higher
MSTRG.13678	Mbd5	0.419	752000	SE	Higher
MSTRG.7768	Gm26782	0.428	1110000	SE	Higher
MSTRG.6624	NA	0.434	0.000146044	RI	Higher
MSTRG.4797	Cant1	0.436	209000	A3SS	Higher
MSTRG.15610	NA	0.439	0.00046287	A5SS	Higher
MSTRG.11942	NA	0.444	5370000	SE	Higher
MSTRG.1417	Mpzl1	0.455	0.000441533	SE	Higher
MSTRG.16579	NA	0.469	1020000	A3SS	Higher
MSTRG.4797	Cant1	0.47	209000	A3SS	Higher
MSTRG.14657	Ccm2l	0.496	460000	RI	Higher
MSTRG.13310	NA	0.501	3570	SE	Higher
MSTRG.21272	Atg7	0.503	0.00010896	MXE	Higher
MSTRG.24928	NA	0.515	0.000282326	SE	Higher
MSTRG.25722	NA	0.52	5040000	SE	Higher
MSTRG.20096	Rnf6	0.523	1450000	RI	Higher
MSTRG.8768	Phf20l1	0.526	413000	RI	Higher
MSTRG.14795	Snhg11	0.53	143	RI	Higher
MSTRG.23622	Ppp2r2d	0.533	0.000381343	SE	Higher
MSTRG.575	Usp37	0.546	0.000803077	SE	Higher
MSTRG.3609	NA	0.563	20900	SE	Higher
MSTRG.14816	Gm27206	0.564	0.000232268	SE	Higher
MSTRG.12397	Rtn3	0.58	507000	MXE	Higher
MSTRG.17513	AU022252	0.656	176000	RI	Higher
MSTRG.2031	Tpd52l1	0.668	1150	MXE	Higher
