# Supplementary material for: The Carcinogenic Potential of Bisphenol A in the Liver Based on Transcriptomic Studies
Source: Cancers (Basel). 2023 Oct 17;15(20):5014. doi: 10.3390/cancers15205014 (PMC10605469; doi:10.3390/cancers15205014)
Supplement: Supplementary file 1 [file cancers-15-05014-s001.zip › Table S5.xlsx]

## Sheet: DEGs functional analysis
Source	Term name	Term ID	Adj. p-val	-log10(adj. p-val)	Term size	Query size	Intersection size	Effective domain size	Intersecting genes
GO:MF	binding	GO:0005488	0.0203337	1.69178	16296	104	86	25177	PANK1,TPPP,LRRC41,GNL3L,TRIP4,NOP2,NEDD1,FRS2,ZFP87,AFAP1L1,ARID1B,GNL2,TEAD3,VKORC1L1,NEMF,SP1,DOCK8,CCAR2,POGLUT1,EIF2B3,ETV6,INSR,HEG1,FAM172A,SMAD9,ERC1,ARHGAP32,FOXN3,HK1,NPEPL1,ARHGAP1,ALS2,SLC40A1,TNS1,HADHB,GMFB,ZAP70,RXRA,INHBA,TTC3,MIER2,BRF1,GIN1,FBLN1,UGGT1,NEB,ITGA10,DOK1,GGPS1,CUTA,SDHC,RAMP2,SPDYA,FAM83G,GSTA1,VPS13B,SPINK1,F5,SRXN1,MMP12,MALT1,SMCHD1,KLHDC4,ADAMTSL2,METTL21A,NADK2…
GO:MF	peptide hormone binding	GO:0017046	0.0340851	1.46744	53	104	4	25177	INSR,SLC40A1,INHBA,RAMP2
GO:BP	respiratory system development	GO:0060541	0.00141001	2.85078	258	104	9	27205	SP1,HEG1,MMP12,SMCHD1,ADAMTSL2,MAN2A1,SP3,CLCN2,NFIB
GO:BP	macromolecule modification	GO:0043412	0.00601552	2.22073	3805	104	33	27205	TPPP,LRRC41,GNL3L,NOP2,VKORC1L1,CCAR2,POGLUT1,INSR,HEG1,SMAD9,ERC1,HK1,ALS2,PIGN,ZAP70,INHBA,TTC3,MIER2,FBLN1,UGGT1,SPDYA,SPINK1,MALT1,ADTRP,METTL21A,NSUN3,CTDSPL,BRAP,ARID4A,ADAR,MAN2A1,CHM,RNF167
GO:BP	lung development	GO:0030324	0.00617418	2.20942	230	104	8	27205	SP1,HEG1,MMP12,ADAMTSL2,MAN2A1,SP3,CLCN2,NFIB
GO:BP	respiratory tube development	GO:0030323	0.00679538	2.16779	233	104	8	27205	SP1,HEG1,MMP12,ADAMTSL2,MAN2A1,SP3,CLCN2,NFIB
GO:BP	organonitrogen compound metabolic process	GO:1901564	0.0081084	2.09106	6489	104	46	27205	PANK1,TPPP,LRRC41,GNL3L,TRIP4,VKORC1L1,NEMF,SP1,CCAR2,POGLUT1,EIF2B3,INSR,HEG1,SMAD9,ERC1,HK1,NPEPL1,ALS2,PIGN,ZAP70,RXRA,INHBA,TTC3,MIER2,FBLN1,UGGT1,SDHC,ACOT3,SPDYA,GSTA1,SPINK1,F5,MMP12,MALT1,ADTRP,METTL21A,NADK2,NSUN3,CTDSPL,BRAP,ARID4A,ADAR,MAN2A1,FGA,CHM,RNF167
GO:BP	intracellular signal transduction	GO:0035556	0.00813333	2.08973	2607	104	26	27205	NOP2,FRS2,TEAD3,DOCK8,CCAR2,INSR,HEG1,SMAD9,ERC1,ARHGAP32,FOXN3,ARHGAP1,ALS2,ZAP70,INHBA,FBLN1,DOK1,COA8,SPINK1,MALT1,ADTRP,BRAP,DOCK1,FGA,CHM,RNF167
GO:BP	multicellular organism development	GO:0007275	0.0103229	1.9862	4873	104	38	27205	TPPP,FRS2,ARID1B,TEAD3,SP1,POGLUT1,EIF2B3,ETV6,INSR,NSDHL,HEG1,SMAD9,ARHGAP32,FOXN3,ALS2,SLC40A1,ZAP70,RXRA,INHBA,FBLN1,NEB,RAMP2,VPS13B,MMP12,MALT1,SMCHD1,ADTRP,ADAMTSL2,IL2RG,DLL4,2510009E07RIK,ARID4A,ADAR,RTN4RL1,MAN2A1,SP3,CLCN2,NFIB
GO:BP	system development	GO:0048731	0.0118487	1.92633	4115	104	34	27205	TPPP,FRS2,TEAD3,SP1,POGLUT1,EIF2B3,ETV6,INSR,NSDHL,HEG1,SMAD9,ARHGAP32,FOXN3,ALS2,SLC40A1,RXRA,INHBA,NEB,RAMP2,VPS13B,MMP12,MALT1,SMCHD1,ADTRP,ADAMTSL2,DLL4,2510009E07RIK,ARID4A,ADAR,RTN4RL1,MAN2A1,SP3,CLCN2,NFIB
GO:BP	protein metabolic process	GO:0019538	0.0143329	1.84367	5554	104	41	27205	TPPP,LRRC41,GNL3L,TRIP4,VKORC1L1,NEMF,SP1,CCAR2,POGLUT1,EIF2B3,INSR,HEG1,SMAD9,ERC1,HK1,NPEPL1,ALS2,PIGN,ZAP70,RXRA,INHBA,TTC3,MIER2,FBLN1,UGGT1,SPDYA,SPINK1,F5,MMP12,MALT1,ADTRP,METTL21A,NSUN3,CTDSPL,BRAP,ARID4A,ADAR,MAN2A1,FGA,CHM,RNF167
GO:BP	protein modification process	GO:0036211	0.0166981	1.77733	3610	104	31	27205	TPPP,LRRC41,GNL3L,VKORC1L1,CCAR2,POGLUT1,INSR,HEG1,SMAD9,ERC1,HK1,ALS2,PIGN,ZAP70,INHBA,TTC3,MIER2,FBLN1,UGGT1,SPDYA,SPINK1,MALT1,ADTRP,METTL21A,CTDSPL,BRAP,ARID4A,ADAR,MAN2A1,CHM,RNF167
GO:BP	camera-type eye development	GO:0043010	0.0295304	1.52973	375	104	9	27205	FRS2,SP1,RXRA,INHBA,DLL4,MAN2A1,SP3,CLCN2,NFIB
GO:CC	cytoplasm	GO:0005737	0.000140305	3.85293	11620	103	69	27262	PANK1,TPPP,LRRC41,GNL3L,TRIP4,NEDD1,FRS2,AFAP1L1,ARID1B,KATNIP,VKORC1L1,NEMF,SP1,DOCK8,CCAR2,POGLUT1,EIF2B3,ETV6,INSR,NSDHL,FAM172A,SMAD9,ERC1,ARHGAP32,INTS2,HK1,NPEPL1,ARHGAP1,ALS2,SLC40A1,TNS1,HADHB,PIGN,ZAP70,RXRA,MROH6,INHBA,TTC3,MIER2,UGGT1,NEB,DOK1,GGPS1,SDHC,MTMR11,RAMP2,ACOT3,COA8,FAM83G,GSTA1,VPS13B,SPINK1,F5,SRXN1,MMP12,MALT1,METTL21A,NADK2,NSUN3,BRAP,ARID4A,ADAR,MAN2A1,DOCK1,FGA,CHM,SP…
GO:CC	cytosol	GO:0005829	0.00354308	2.45062	4127	103	33	27262	PANK1,TPPP,GNL3L,TRIP4,NEDD1,FRS2,AFAP1L1,ARID1B,NEMF,ETV6,INSR,SMAD9,ERC1,HK1,ALS2,SLC40A1,PIGN,ZAP70,DOK1,GGPS1,ACOT3,FAM83G,GSTA1,SRXN1,MALT1,METTL21A,BRAP,ARID4A,DOCK1,CHM,SP3,EML4,RNF167
REAC	RHOJ GTPase cycle	REAC:R-MMU-9013409	0.0126341	1.89846	13	48	3	8362	DOCK8,ARHGAP32,ARHGAP1
TF	Factor: E2F-4; motif: NTTTCSCGCC; match class: 1	TF:M07380_1	0.000138895	3.85731	5394	100	49	21866	TPPP,LRRC41,GNL3L,NEDD1,FRS2,AFAP1L1,ARID1B,GNL2,TEAD3,SP1,DOCK8,CCAR2,POGLUT1,ETV6,INSR,FAM172A,SMAD9,ERC1,FOXN3,ALS2,TNS1,GMFB,RXRA,TTC3,MIER2,BRF1,GIN1,FBLN1,GGPS1,MTMR11,COA8,TMEM245,VPS13B,MALT1,SMCHD1,KLHDC4,METTL21A,ZFP280D,CTDSPL,BRAP,ARID4A,RTN4RL1,MAN2A1,DOCK1,ITGA9,ANKRD28,EML4,RNF167,NFIB
TF	Factor: AP-2alpha; motif: NGCCYSNNGSN	TF:M01857	0.000581277	3.23562	6193	100	52	21866	PANK1,TPPP,LRRC41,FRS2,ARID1B,KATNIP,TEAD3,VKORC1L1,NEMF,SLC38A6,SP1,POGLUT1,HEG1,SMAD9,ERC1,FOXN3,NPEPL1,ALS2,SLC40A1,TNS1,RXRA,MROH6,TTC3,MIER2,BRF1,FBLN1,DOK1,GGPS1,COA8,SPDYA,FAM83G,VPS13B,SRXN1,MALT1,SMCHD1,KLHDC4,METTL21A,NADK2,NSUN3,CTDSPL,2510009E07RIK,BRAP,ARID4A,RTN4RL1,MAN2A1,DOCK1,ITGA9,ANKRD28,SP3,EML4,CLCN2,NFIB
TF	Factor: RNF96; motif: BCCCGCRGCC	TF:M01199	0.00152162	2.81769	6373	100	52	21866	PANK1,LRRC41,NOP2,NEDD1,FRS2,ARID1B,TEAD3,VKORC1L1,DOCK8,CCAR2,ETV6,INSR,NSDHL,HEG1,FAM172A,SMAD9,FOXN3,NPEPL1,ALS2,HADHB,RXRA,INHBA,TTC3,BRF1,GIN1,FBLN1,UGGT1,SLC12A8,MTMR11,RAMP2,COA8,TMEM245,SPDYA,VPS13B,SRXN1,KLHDC4,NADK2,ZFP280D,CTDSPL,2510009E07RIK,BRAP,RTN4RL1,MAN2A1,DOCK1,ITGA9,FGA,ANKRD28,SP3,EML4,RNF167,CLCN2,NFIB
TF	Factor: MOVO-B; motif: GNGGGGG	TF:M01104	0.00261933	2.58181	7664	100	58	21866	TPPP,LRRC41,GNL3L,TRIP4,NEDD1,FRS2,ZFP87,AFAP1L1,ARID1B,KATNIP,TEAD3,VKORC1L1,SP1,DOCK8,CCAR2,POGLUT1,ETV6,NSDHL,HEG1,SMAD9,ERC1,FOXN3,HK1,TNS1,GMFB,ZAP70,RXRA,TTC3,MIER2,GIN1,FBLN1,UGGT1,ITGA10,GGPS1,CUTA,SLC12A8,RAMP2,COA8,TMEM245,FAM83G,SRXN1,SMCHD1,ADAMTSL2,NADK2,ZFP280D,DLL4,CTDSPL,BRAP,ARID4A,RTN4RL1,MAN2A1,ITGA9,ANKRD28,CHM,SP3,EML4,CLCN2,NFIB
TF	Factor: NGFI-C; motif: WTGCGTGGGYGG	TF:M00244	0.00839031	2.07622	5033	100	43	21866	LRRC41,GNL3L,TRIP4,FRS2,ARID1B,TEAD3,SLC38A6,SP1,ETV6,NSDHL,HEG1,SMAD9,ERC1,ARHGAP32,FOXN3,ARHGAP1,ALS2,TNS1,HADHB,RXRA,TTC3,MIER2,GIN1,ITGA10,DOK1,SDHC,SLC12A8,TMEM245,FAM83G,VPS13B,F5,SRXN1,METTL21A,NADK2,ZFP280D,CTDSPL,ARID4A,RTN4RL1,MAN2A1,DOCK1,ANKRD28,EML4,CLCN2
TF	Factor: EGR-1; motif: NGCGKGGGCGKNN	TF:M08996	0.00927594	2.03264	4007	100	37	21866	LRRC41,GNL3L,TRIP4,FRS2,AFAP1L1,ARID1B,TEAD3,SP1,CCAR2,POGLUT1,ETV6,HEG1,ERC1,FOXN3,HK1,ALS2,HADHB,RXRA,TTC3,GIN1,FBLN1,RAMP2,TMEM245,FAM83G,VPS13B,METTL21A,NADK2,DLL4,CTDSPL,BRAP,ARID4A,RTN4RL1,MAN2A1,ITGA9,ANKRD28,EML4,CLCN2
TF	Factor: AP-2alpha; motif: NSCCNCRGGSN	TF:M07348	0.0136714	1.86419	6241	100	49	21866	PANK1,TPPP,LRRC41,NOP2,ARID1B,KATNIP,TEAD3,NEMF,SP1,DOCK8,SMAD9,ARHGAP32,NPEPL1,SLC40A1,HADHB,ZAP70,RXRA,MROH6,BRF1,GIN1,FBLN1,ITGA10,GGPS1,CUTA,SDHC,RAMP2,COA8,TMEM245,SPDYA,F5,SRXN1,MALT1,ADTRP,IL2RG,ZFP280D,NSUN3,CTDSPL,2510009E07RIK,BRAP,ARID4A,RTN4RL1,DOCK1,ITGA9,ANKRD28,SP3,EML4,RNF167,CLCN2,NFIB
TF	Factor: E2F; motif: GGCGSG; match class: 1	TF:M00803_1	0.0167392	1.77627	7063	100	53	21866	TPPP,LRRC41,TRIP4,FRS2,ARID1B,KATNIP,TEAD3,VKORC1L1,SP1,DOCK8,EIF2B3,ETV6,INSR,HEG1,SMAD9,ERC1,FOXN3,HK1,NPEPL1,SLC40A1,RXRA,TTC3,MIER2,BRF1,FBLN1,DOK1,GGPS1,SDHC,RAMP2,COA8,TMEM245,SPDYA,VPS13B,SRXN1,SMCHD1,KLHDC4,METTL21A,NADK2,ZFP280D,CTDSPL,2510009E07RIK,BRAP,ARID4A,RTN4RL1,MAN2A1,DOCK1,ITGA9,ANKRD28,SP3,EML4,RNF167,CLCN2,NFIB
TF	Factor: AP-2alpha; motif: GCCNNNRGS	TF:M00469	0.0171126	1.76668	3283	100	32	21866	PANK1,TPPP,LRRC41,FRS2,ARID1B,KATNIP,TEAD3,VKORC1L1,NEMF,SLC38A6,SP1,ETV6,HEG1,RXRA,MROH6,FBLN1,GGPS1,FAM83G,VPS13B,SRXN1,SMCHD1,KLHDC4,NADK2,NSUN3,BRAP,ARID4A,RTN4RL1,DOCK1,ITGA9,ANKRD28,SP3,NFIB
TF	Factor: IRF6; motif: NNNACTCYCGGKNNN	TF:M02874	0.0237978	1.62346	13442	100	81	21866	TPPP,LRRC41,TRIP4,NOP2,NEDD1,FRS2,ZFP87,AFAP1L1,ARID1B,KATNIP,TEAD3,VKORC1L1,NEMF,SP1,DOCK8,CCAR2,POGLUT1,ETV6,INSR,NSDHL,HEG1,SMAD9,ERC1,ARHGAP32,FOXN3,INTS2,HK1,ALS2,SLC40A1,TNS1,HADHB,GMFB,RXRA,MROH6,INHBA,TTC3,MIER2,BRF1,GIN1,FBLN1,UGGT1,NEB,ITGA10,DOK1,GGPS1,CUTA,SLC12A8,MTMR11,RAMP2,COA8,SPDYA,FAM83G,GSTA1,VPS13B,SRXN1,MALT1,SMCHD1,KLHDC4,METTL21A,NADK2,ZFP280D,NSUN3,DLL4,CTDSPL,ZFP280C,251…
TF	Factor: IRF6; motif: NNNACTCYCGGKNNN; match class: 1	TF:M02874_1	0.0261733	1.58214	7164	100	53	21866	LRRC41,TRIP4,NEDD1,FRS2,AFAP1L1,ARID1B,KATNIP,VKORC1L1,NEMF,SP1,DOCK8,CCAR2,INSR,HEG1,SMAD9,ERC1,FOXN3,INTS2,HK1,TNS1,HADHB,RXRA,GIN1,UGGT1,DOK1,CUTA,MTMR11,RAMP2,COA8,SPDYA,FAM83G,GSTA1,VPS13B,MALT1,SMCHD1,KLHDC4,METTL21A,NADK2,ZFP280D,NSUN3,DLL4,CTDSPL,2510009E07RIK,BRAP,ARID4A,ADAR,DOCK1,ITGA9,FGA,ANKRD28,RNF167,CLCN2,NFIB
TF	Factor: IRF4; motif: NNNAYTCTCGGWNNN	TF:M02872	0.03053	1.51527	14564	100	85	21866	TPPP,LRRC41,GNL3L,TRIP4,NOP2,NEDD1,FRS2,ZFP87,AFAP1L1,ARID1B,KATNIP,GNL2,TEAD3,VKORC1L1,NEMF,SP1,DOCK8,CCAR2,POGLUT1,ETV6,INSR,NSDHL,HEG1,SMAD9,ERC1,ARHGAP32,FOXN3,INTS2,HK1,NPEPL1,ALS2,TNS1,HADHB,RXRA,MROH6,INHBA,TTC3,MIER2,BRF1,GIN1,FBLN1,UGGT1,NEB,ITGA10,DOK1,GGPS1,CUTA,SDHC,SLC12A8,MTMR11,RAMP2,COA8,TMEM245,SPDYA,FAM83G,GSTA1,VPS13B,F5,SRXN1,MALT1,SMCHD1,KLHDC4,ADTRP,METTL21A,NADK2,ZFP280D,NS…
TF	Factor: WT1; motif: NGCGGGGGGGTSMMCYN	TF:M05599	0.0387437	1.4118	5335	100	43	21866	PANK1,TPPP,FRS2,ZFP87,ARID1B,TEAD3,VKORC1L1,SP1,DOCK8,POGLUT1,ETV6,HEG1,SMAD9,HK1,TNS1,GMFB,RXRA,INHBA,TTC3,MIER2,FBLN1,CUTA,ACOT3,COA8,TMEM245,FAM83G,VPS13B,SRXN1,MALT1,SMCHD1,KLHDC4,NADK2,ZFP280D,DLL4,CTDSPL,ARID4A,DOCK1,ITGA9,ANKRD28,SP3,EML4,CLCN2,NFIB
TF	Factor: AP-2alpha; motif: GCCNNNRGS; match class: 1	TF:M00469_1	0.0410826	1.38634	2032	100	23	21866	PANK1,TPPP,LRRC41,ARID1B,KATNIP,TEAD3,NEMF,SP1,HEG1,RXRA,MROH6,FBLN1,SRXN1,NADK2,NSUN3,BRAP,ARID4A,RTN4RL1,DOCK1,ITGA9,ANKRD28,SP3,NFIB

## Sheet: DASs functional analysis
Source	Term name	Term ID	Adj. p-val	-log10(adj. p-val)	Term size	Query size	Intersection size	Effective domain size	Intersecting genes
GO:CC	intracellular anatomical structure	GO:0005622	0.000378369	3.42208	17505	86	75	27262	MED20,MAP1LC3B,NIPA2,NCAPH2,FBXL20,INO80E,CNPPD1,CLK2,ZSWIM8,ABCD4,RNF6,GRIPAP1,MDM4,SRRT,SLC25A22,PACSIN3,ACTR5,DOCK1,TAOK2,CPSF1,AOPEP,SRSF11,PAN2,COX5B,PHF20L1,SNX24,CANT1,LMBR1L,ST6GALNAC6,BRD8,PHTF1,TMEM143,DDB2,PRDM2,TPD52L1,SEC16B,MBD5,DMAC2L,XYLB,PPP2R2D,COPS7B,RTN3,SGMS1,ZFP524,USP37,RNF170,WDR73,HPF1,NOP56,STARD4,YIPF2,HELQ,TMEM179B,RCBTB2,PLEKHG3,ARHGEF1,TAF6,IDI1,ARHGEF18,GAPDH,MAN2C1…
GO:CC	cytoplasm	GO:0005737	0.000752936	3.12324	11620	86	58	27262	MAP1LC3B,NIPA2,FBXL20,ZSWIM8,ABCD4,RNF6,GRIPAP1,SRRT,SLC25A22,PACSIN3,ACTR5,DOCK1,TAOK2,AOPEP,PAN2,COX5B,SNX24,CANT1,LMBR1L,ST6GALNAC6,BRD8,PHTF1,TMEM143,PRDM2,TPD52L1,SEC16B,DMAC2L,XYLB,PPP2R2D,COPS7B,RTN3,SGMS1,USP37,RNF170,WDR73,NOP56,STARD4,YIPF2,RCBTB2,PLEKHG3,ARHGEF1,TAF6,IDI1,ARHGEF18,GAPDH,MAN2C1,IL15RA,TASOR2,PRRC2C,GCFC2,PUM2,INTS11,MFSD8,HEXDC,NADK,MTHFSD,ZBTB49,ATG7
GO:CC	nucleoplasm	GO:0005654	0.00709027	2.14934	3810	86	27	27262	MED20,NCAPH2,INO80E,CLK2,RNF6,GRIPAP1,MDM4,SRRT,DOCK1,TAOK2,CPSF1,SRSF11,BRD8,DDB2,PRDM2,MBD5,COPS7B,NOP56,TMEM179B,TAF6,MAN2C1,TASOR2,METTL3,GCFC2,INTS11,UBLCP1,ZBTB49
GO:CC	intracellular organelle	GO:0043229	0.0100364	1.99842	15891	86	68	27262	MED20,MAP1LC3B,NIPA2,NCAPH2,INO80E,CNPPD1,CLK2,ABCD4,RNF6,GRIPAP1,MDM4,SRRT,SLC25A22,PACSIN3,ACTR5,DOCK1,TAOK2,CPSF1,AOPEP,SRSF11,PAN2,COX5B,PHF20L1,SNX24,CANT1,LMBR1L,ST6GALNAC6,BRD8,PHTF1,TMEM143,DDB2,PRDM2,TPD52L1,SEC16B,MBD5,DMAC2L,COPS7B,RTN3,SGMS1,ZFP524,USP37,RNF170,WDR73,HPF1,NOP56,STARD4,YIPF2,HELQ,TMEM179B,RCBTB2,PLEKHG3,TAF6,IDI1,ARHGEF18,GAPDH,MAN2C1,IL15RA,TASOR2,METTL3,PRRC2C,GCFC2,…
GO:CC	INO80-type complex	GO:0097346	0.0194719	1.71059	26	86	3	27262	INO80E,ACTR5,BRD8
GO:CC	organelle	GO:0043226	0.0244747	1.61128	16219	86	68	27262	MED20,MAP1LC3B,NIPA2,NCAPH2,INO80E,CNPPD1,CLK2,ABCD4,RNF6,GRIPAP1,MDM4,SRRT,SLC25A22,PACSIN3,ACTR5,DOCK1,TAOK2,CPSF1,AOPEP,SRSF11,PAN2,COX5B,PHF20L1,SNX24,CANT1,LMBR1L,ST6GALNAC6,BRD8,PHTF1,TMEM143,DDB2,PRDM2,TPD52L1,SEC16B,MBD5,DMAC2L,COPS7B,RTN3,SGMS1,ZFP524,USP37,RNF170,WDR73,HPF1,NOP56,STARD4,YIPF2,HELQ,TMEM179B,RCBTB2,PLEKHG3,TAF6,IDI1,ARHGEF18,GAPDH,MAN2C1,IL15RA,TASOR2,METTL3,PRRC2C,GCFC2,…
GO:CC	intracellular membrane-bounded organelle	GO:0043231	0.0290433	1.53695	14518	86	63	27262	MED20,MAP1LC3B,NIPA2,NCAPH2,INO80E,CNPPD1,CLK2,ABCD4,RNF6,GRIPAP1,MDM4,SRRT,SLC25A22,PACSIN3,ACTR5,DOCK1,TAOK2,CPSF1,AOPEP,SRSF11,PAN2,COX5B,PHF20L1,SNX24,CANT1,LMBR1L,ST6GALNAC6,BRD8,PHTF1,TMEM143,DDB2,PRDM2,TPD52L1,SEC16B,MBD5,DMAC2L,COPS7B,RTN3,SGMS1,ZFP524,USP37,RNF170,HPF1,NOP56,STARD4,YIPF2,HELQ,TMEM179B,RCBTB2,TAF6,IDI1,GAPDH,MAN2C1,IL15RA,TASOR2,METTL3,GCFC2,PUM2,INTS11,MFSD8,HEXDC,UBLCP1…
GO:CC	membrane-bounded organelle	GO:0043227	0.0407434	1.38994	14993	86	64	27262	MED20,MAP1LC3B,NIPA2,NCAPH2,INO80E,CNPPD1,CLK2,ABCD4,RNF6,GRIPAP1,MDM4,SRRT,SLC25A22,PACSIN3,ACTR5,DOCK1,TAOK2,CPSF1,AOPEP,SRSF11,PAN2,COX5B,PHF20L1,SNX24,CANT1,LMBR1L,ST6GALNAC6,BRD8,PHTF1,TMEM143,DDB2,PRDM2,TPD52L1,SEC16B,MBD5,DMAC2L,COPS7B,RTN3,SGMS1,ZFP524,USP37,RNF170,HPF1,NOP56,STARD4,YIPF2,HELQ,TMEM179B,RCBTB2,TAF6,IDI1,GAPDH,MAN2C1,IL15RA,TASOR2,METTL3,GCFC2,PUM2,INTS11,MFSD8,HEXDC,UBLCP1…
TF	Factor: ZF5; motif: GSGCGCGR; match class: 1	TF:M00716_1	3.59535e-08	7.44426	12095	90	79	21866	MED20,MAP1LC3B,NIPA2,NCAPH2,EVI5L,FBXL20,INO80E,AU022252,CNPPD1,CLK2,ZSWIM8,RNF6,GRIPAP1,MDM4,SRRT,SLC25A22,PACSIN3,ACTR5,DOCK1,TAOK2,CPSF1,SNHG11,RRNAD1,ADCK5,SRSF11,PAN2,COX5B,PHF20L1,SNX24,LMBR1L,RNPEPL1,ST6GALNAC6,BRD8,PHTF1,TMEM143,DDB2,PRDM2,MPZL1,TPD52L1,SEC16B,LZIC,MBD5,DMAC2L,XYLB,PPP2R2D,COPS7B,RTN3,ZFP524,USP37,RNF170,AB124611,HPF1,NOP56,STARD4,YIPF2,TMEM179B,PRDX6,RCBTB2,PLEKHG3,ARHGE…
TF	Factor: E2F-1; motif: GNGGGCGGGRMN	TF:M10209	2.44234e-06	5.61219	14275	90	83	21866	MED20,MAP1LC3B,NIPA2,NCAPH2,EVI5L,FBXL20,INO80E,AU022252,CNPPD1,CLK2,ZSWIM8,ABCD4,RNF6,GRIPAP1,MDM4,SRRT,SLC25A22,PACSIN3,ACTR5,DOCK1,TAOK2,CPSF1,RRNAD1,ADCK5,SRSF11,PAN2,COX5B,PHF20L1,SNX24,CANT1,LMBR1L,RNPEPL1,ST6GALNAC6,BRD8,PHTF1,TMEM143,DDB2,PRDM2,MPZL1,TPD52L1,LZIC,MBD5,DMAC2L,XYLB,PPP2R2D,COPS7B,RTN3,ZFP524,USP37,2310011J03RIK,RNF170,WDR73,AB124611,HPF1,NOP56,STARD4,HELQ,TMEM179B,PRDX6,RCB…
TF	Factor: FOXN4; motif: NNWANNCGWMCGCGTCNNNNMT; match class: 1	TF:M04662_1	7.03634e-06	5.15265	12803	90	78	21866	MED20,MAP1LC3B,NIPA2,NCAPH2,FBXL20,INO80E,AU022252,CNPPD1,CLK2,ZSWIM8,ABCD4,GRIPAP1,MDM4,SRRT,SLC25A22,PACSIN3,ACTR5,DOCK1,TAOK2,CPSF1,RRNAD1,SRSF11,PAN2,COX5B,PHF20L1,SNX24,LMBR1L,RNPEPL1,ST6GALNAC6,BRD8,PHTF1,TMEM143,DDB2,PRDM2,MPZL1,TPD52L1,LZIC,MBD5,DMAC2L,PPP2R2D,COPS7B,RTN3,SGMS1,ZFP524,USP37,2310011J03RIK,RNF170,WDR73,HPF1,NOP56,STARD4,YIPF2,HELQ,TMEM179B,PRDX6,RCBTB2,PLEKHG3,ARHGEF1,TAF6,…
TF	Factor: FOXN4; motif: NNWANNCGWMCGCGTCNNNNMT	TF:M04662	4.08031e-05	4.38931	16031	90	86	21866	MED20,MAP1LC3B,NIPA2,NCAPH2,EVI5L,FBXL20,INO80E,AU022252,CNPPD1,CLK2,ZSWIM8,ABCD4,RNF6,GRIPAP1,MDM4,SRRT,SLC25A22,PACSIN3,ACTR5,DOCK1,TAOK2,CPSF1,AOPEP,RRNAD1,ADCK5,SRSF11,PAN2,COX5B,PHF20L1,SNX24,CANT1,LMBR1L,RNPEPL1,ST6GALNAC6,BRD8,PHTF1,TMEM143,DDB2,PRDM2,MPZL1,TPD52L1,SEC16B,LZIC,MBD5,DMAC2L,XYLB,PPP2R2D,COPS7B,RTN3,SGMS1,ZFP524,USP37,2310011J03RIK,RNF170,WDR73,AB124611,HPF1,NOP56,STARD4,YIPF…
TF	Factor: ZF5; motif: GSGCGCGR	TF:M00716	4.22305e-05	4.37437	14870	90	83	21866	MED20,MAP1LC3B,NIPA2,NCAPH2,EVI5L,FBXL20,INO80E,AU022252,CNPPD1,CLK2,ZSWIM8,RNF6,GRIPAP1,MDM4,SRRT,SLC25A22,PACSIN3,ACTR5,DOCK1,TAOK2,CPSF1,SNHG11,RRNAD1,ADCK5,SRSF11,PAN2,COX5B,PHF20L1,SNX24,LMBR1L,RNPEPL1,ST6GALNAC6,BRD8,PHTF1,TMEM143,DDB2,PRDM2,MPZL1,TPD52L1,SEC16B,LZIC,MBD5,DMAC2L,XYLB,PPP2R2D,COPS7B,RTN3,SGMS1,ZFP524,USP37,2310011J03RIK,RNF170,AB124611,HPF1,NOP56,STARD4,YIPF2,HELQ,TMEM179B,P…
TF	Factor: E2F; motif: GGCGSG	TF:M00803	7.74884e-05	4.11076	10450	90	68	21866	MED20,MAP1LC3B,NCAPH2,EVI5L,FBXL20,CNPPD1,ZSWIM8,RNF6,MDM4,SRRT,SLC25A22,PACSIN3,ACTR5,DOCK1,TAOK2,CPSF1,RRNAD1,ADCK5,SRSF11,PAN2,COX5B,PHF20L1,SNX24,LMBR1L,RNPEPL1,ST6GALNAC6,PHTF1,TMEM143,DDB2,PRDM2,MPZL1,TPD52L1,SEC16B,DMAC2L,PPP2R2D,RTN3,SGMS1,ZFP524,USP37,2310011J03RIK,RNF170,WDR73,NOP56,STARD4,YIPF2,HELQ,TMEM179B,RCBTB2,PLEKHG3,ARHGEF1,IDI1,ARHGEF18,GAPDH,THNSL2,IL15RA,TASOR2,METTL3,PRRC2C,…
TF	Factor: GABP-alpha; motif: CTTCCK	TF:M01660	0.000105945	3.97492	10783	90	69	21866	MED20,MAP1LC3B,NIPA2,NCAPH2,EVI5L,FBXL20,INO80E,CCM2L,AU022252,CNPPD1,CLK2,ZSWIM8,ABCD4,RNF6,GRIPAP1,MDM4,SRRT,ACTR5,TAOK2,SNHG11,RRNAD1,SRSF11,PAN2,COX5B,PHF20L1,LMBR1L,RNPEPL1,ST6GALNAC6,BRD8,PHTF1,TMEM143,DDB2,PRDM2,MPZL1,TPD52L1,SEC16B,LZIC,MBD5,PPP2R2D,RTN3,ZFP524,USP37,2310011J03RIK,RNF170,WDR73,AB124611,HPF1,YIPF2,HELQ,TMEM179B,PRDX6,RCBTB2,PLEKHG3,AASDH,ARHGEF18,GAPDH,THNSL2,MAN2C1,IL15RA…
TF	Factor: Elf-1; motif: NNANCCGGAAGTGN	TF:M10216	0.000328582	3.48336	3089	90	32	21866	MED20,NIPA2,NCAPH2,INO80E,ZSWIM8,ABCD4,RNF6,MDM4,RRNAD1,SRSF11,COX5B,PHF20L1,LMBR1L,PHTF1,PRDM2,SEC16B,LZIC,MBD5,2310011J03RIK,HPF1,YIPF2,HELQ,TMEM179B,RCBTB2,ARHGEF18,MAN2C1,TASOR2,METTL3,PUM2,MFSD8,UBLCP1,ATG7
TF	Factor: SAP-1a; motif: NRRCCGGAAGYRN	TF:M10220	0.000587537	3.23096	9124	90	61	21866	MED20,NIPA2,NCAPH2,INO80E,CCM2L,CNPPD1,ZSWIM8,ABCD4,RNF6,GRIPAP1,MDM4,SRRT,ACTR5,DOCK1,TAOK2,CPSF1,SNHG11,RRNAD1,SRSF11,PAN2,COX5B,PHF20L1,LMBR1L,RNPEPL1,BRD8,PHTF1,TMEM143,DDB2,PRDM2,SEC16B,LZIC,MBD5,ZFP524,USP37,2310011J03RIK,RNF170,WDR73,HPF1,NOP56,STARD4,YIPF2,HELQ,TMEM179B,RCBTB2,PLEKHG3,ARHGEF1,ARHGEF18,GAPDH,THNSL2,MAN2C1,IL15RA,TASOR2,METTL3,PRRC2C,PUM2,INTS11,MFSD8,UBLCP1,NADK,ZBTB49,ATG7
TF	Factor: NRF-1; motif: YGCGCMTGCGC	TF:M02102	0.000615051	3.21109	2063	90	25	21866	MED20,MAP1LC3B,INO80E,AU022252,CNPPD1,TAOK2,CPSF1,RRNAD1,ADCK5,SRSF11,TMEM143,RTN3,ZFP524,RNF170,YIPF2,RCBTB2,TASOR2,GCFC2,PUM2,INTS11,MFSD8,NADK,MTHFSD,ZBTB49,ATG7
TF	Factor: c-Ets-1; motif: NNNRCCGGAWRYNNNN	TF:M01078	0.000707043	3.15055	7308	90	53	21866	MED20,MAP1LC3B,NIPA2,NCAPH2,INO80E,CCM2L,ZSWIM8,ABCD4,RNF6,GRIPAP1,MDM4,SRRT,ACTR5,DOCK1,SNHG11,RRNAD1,SRSF11,COX5B,PHF20L1,LMBR1L,BRD8,PHTF1,TMEM143,PRDM2,TPD52L1,SEC16B,LZIC,MBD5,ZFP524,USP37,2310011J03RIK,RNF170,WDR73,HPF1,YIPF2,HELQ,TMEM179B,RCBTB2,AASDH,ARHGEF18,GAPDH,THNSL2,MAN2C1,IL15RA,TASOR2,METTL3,PRRC2C,PUM2,INTS11,MFSD8,UBLCP1,ZBTB49,ATG7
TF	Factor: Kaiso; motif: SARNYCTCGCGAGAN	TF:M10276	0.000739779	3.1309	13520	90	77	21866	MED20,MAP1LC3B,NIPA2,NCAPH2,EVI5L,FBXL20,INO80E,AU022252,CNPPD1,CLK2,ZSWIM8,ABCD4,RNF6,GRIPAP1,MDM4,SRRT,SLC25A22,PACSIN3,DOCK1,TAOK2,RRNAD1,ADCK5,SRSF11,PAN2,COX5B,PHF20L1,SNX24,LMBR1L,RNPEPL1,ST6GALNAC6,BRD8,PHTF1,TMEM143,DDB2,PRDM2,MPZL1,TPD52L1,SEC16B,LZIC,XYLB,PPP2R2D,COPS7B,RTN3,SGMS1,ZFP524,USP37,2310011J03RIK,RNF170,WDR73,NOP56,STARD4,YIPF2,HELQ,TMEM179B,PRDX6,RCBTB2,PLEKHG3,ARHGEF1,TAF6,…
TF	Factor: ZF5; motif: NRNGNGCGCGCWN; match class: 1	TF:M00333_1	0.000750613	3.12458	11225	90	69	21866	MED20,MAP1LC3B,NIPA2,NCAPH2,EVI5L,FBXL20,AU022252,CNPPD1,CLK2,ZSWIM8,ABCD4,SRRT,SLC25A22,PACSIN3,ACTR5,DOCK1,TAOK2,CPSF1,SNHG11,RRNAD1,SRSF11,COX5B,PHF20L1,SNX24,RNPEPL1,ST6GALNAC6,BRD8,PHTF1,TMEM143,MPZL1,TPD52L1,LZIC,XYLB,PPP2R2D,RTN3,SGMS1,ZFP524,USP37,2310011J03RIK,RNF170,WDR73,HPF1,NOP56,STARD4,YIPF2,HELQ,TMEM179B,PRDX6,RCBTB2,PLEKHG3,ARHGEF1,TAF6,IDI1,AASDH,ARHGEF18,GAPDH,THNSL2,MAN2C1,IL15…
TF	Factor: ZF5; motif: GYCGCGCARNGCNN	TF:M02933	0.0034212	2.46582	9530	90	61	21866	MED20,MAP1LC3B,NIPA2,NCAPH2,EVI5L,FBXL20,INO80E,AU022252,CNPPD1,MDM4,SRRT,SLC25A22,ACTR5,DOCK1,TAOK2,CPSF1,SNHG11,RRNAD1,SRSF11,COX5B,PHF20L1,SNX24,LMBR1L,RNPEPL1,ST6GALNAC6,BRD8,TMEM143,PRDM2,MPZL1,LZIC,MBD5,XYLB,PPP2R2D,RTN3,SGMS1,ZFP524,USP37,RNF170,WDR73,NOP56,STARD4,YIPF2,PRDX6,RCBTB2,PLEKHG3,ARHGEF1,TAF6,IDI1,GAPDH,THNSL2,IL15RA,TASOR2,PRRC2C,GCFC2,PUM2,INTS11,UBLCP1,NADK,MTHFSD,ZBTB49,ATG7
TF	Factor: E2F-1; motif: NNNSSCGCSAANN	TF:M07250	0.00352436	2.45292	9051	90	59	21866	MED20,NIPA2,NCAPH2,FBXL20,INO80E,AU022252,ZSWIM8,RNF6,SLC25A22,PACSIN3,ACTR5,DOCK1,TAOK2,CPSF1,ADCK5,SRSF11,PAN2,COX5B,PHF20L1,SNX24,LMBR1L,RNPEPL1,BRD8,TMEM143,DDB2,PRDM2,MPZL1,LZIC,MBD5,XYLB,COPS7B,RTN3,SGMS1,ZFP524,USP37,2310011J03RIK,RNF170,WDR73,HPF1,NOP56,YIPF2,HELQ,TMEM179B,RCBTB2,PLEKHG3,ARHGEF1,IDI1,AASDH,ARHGEF18,GAPDH,MAN2C1,IL15RA,METTL3,PRRC2C,GCFC2,PUM2,INTS11,MTHFSD,ZBTB49
TF	Factor: GABP-alpha; motif: GGNRCCGGAAGTGN	TF:M10247	0.00422697	2.37397	4003	90	35	21866	MED20,NIPA2,NCAPH2,INO80E,ZSWIM8,ABCD4,RNF6,MDM4,RRNAD1,SRSF11,COX5B,PHF20L1,LMBR1L,PHTF1,TMEM143,PRDM2,SEC16B,LZIC,ZFP524,2310011J03RIK,WDR73,YIPF2,HELQ,TMEM179B,RCBTB2,ARHGEF18,GAPDH,TASOR2,METTL3,PRRC2C,PUM2,MFSD8,UBLCP1,ZBTB49,ATG7
TF	Factor: Ehf; motif: NNNANCCGGAAGTNN	TF:M02745	0.00435392	2.36112	3825	90	34	21866	MED20,NCAPH2,INO80E,ZSWIM8,RNF6,MDM4,SRRT,SNHG11,RRNAD1,SRSF11,COX5B,LMBR1L,PHTF1,PRDM2,SEC16B,LZIC,MBD5,ZFP524,2310011J03RIK,WDR73,HPF1,YIPF2,HELQ,TMEM179B,RCBTB2,ARHGEF18,MAN2C1,IL15RA,TASOR2,METTL3,PUM2,MFSD8,ZBTB49,ATG7
TF	Factor: E2F-1; motif: TTTSGCGS	TF:M00431	0.00516547	2.28689	6004	90	45	21866	NCAPH2,INO80E,ZSWIM8,RNF6,SLC25A22,PACSIN3,ACTR5,DOCK1,TAOK2,CPSF1,ADCK5,SRSF11,PAN2,COX5B,PHF20L1,BRD8,TMEM143,DDB2,PRDM2,MPZL1,LZIC,MBD5,XYLB,COPS7B,SGMS1,ZFP524,USP37,RNF170,WDR73,HPF1,NOP56,HELQ,TMEM179B,RCBTB2,PLEKHG3,ARHGEF1,AASDH,GAPDH,MAN2C1,METTL3,PRRC2C,GCFC2,PUM2,MTHFSD,ZBTB49
TF	Factor: CTCF; motif: NAGGGGGCGCNNKNNNN	TF:M08995	0.00669977	2.17394	14373	90	78	21866	MED20,MAP1LC3B,NIPA2,NCAPH2,EVI5L,FBXL20,INO80E,CCM2L,AU022252,CNPPD1,CLK2,ZSWIM8,RNF6,GRIPAP1,MDM4,SRRT,SLC25A22,PACSIN3,ACTR5,DOCK1,TAOK2,CPSF1,RRNAD1,ADCK5,SRSF11,PAN2,COX5B,PHF20L1,SNX24,LMBR1L,RNPEPL1,ST6GALNAC6,BRD8,PHTF1,TMEM143,DDB2,PRDM2,MPZL1,TPD52L1,SEC16B,LZIC,MBD5,DMAC2L,XYLB,PPP2R2D,COPS7B,RTN3,SGMS1,ZFP524,USP37,2310011J03RIK,RNF170,AB124611,HPF1,NOP56,TMEM179B,PRDX6,RCBTB2,PLEKHG3…
TF	Factor: ER71; motif: ACCGGAARYN	TF:M01988	0.00856851	2.06709	4315	90	36	21866	MED20,NCAPH2,INO80E,CCM2L,ZSWIM8,ABCD4,RNF6,MDM4,ACTR5,RRNAD1,SRSF11,COX5B,PHF20L1,BRD8,PRDM2,SEC16B,LZIC,MBD5,USP37,2310011J03RIK,RNF170,HPF1,YIPF2,HELQ,TMEM179B,RCBTB2,ARHGEF1,ARHGEF18,THNSL2,MAN2C1,TASOR2,METTL3,PUM2,MFSD8,UBLCP1,ATG7
TF	Factor: ELK-1; motif: ACCGGAWRTN; match class: 1	TF:M01981_1	0.00893108	2.0491	9036	90	58	21866	MED20,MAP1LC3B,NIPA2,NCAPH2,FBXL20,INO80E,ZSWIM8,ABCD4,RNF6,GRIPAP1,MDM4,SRRT,DOCK1,TAOK2,CPSF1,SNHG11,RRNAD1,SRSF11,COX5B,LMBR1L,ST6GALNAC6,BRD8,TMEM143,DDB2,MPZL1,TPD52L1,LZIC,MBD5,XYLB,ZFP524,USP37,2310011J03RIK,RNF170,WDR73,HPF1,NOP56,YIPF2,HELQ,TMEM179B,RCBTB2,PLEKHG3,ARHGEF1,IDI1,ARHGEF18,GAPDH,THNSL2,MAN2C1,IL15RA,TASOR2,METTL3,PRRC2C,PUM2,INTS11,MFSD8,UBLCP1,NADK,ZBTB49,ATG7
TF	Factor: Ets2; motif: ACCGGAWRYN	TF:M01989	0.0111301	1.9535	7921	90	53	21866	MED20,NIPA2,NCAPH2,FBXL20,INO80E,CCM2L,ZSWIM8,ABCD4,RNF6,GRIPAP1,MDM4,SRRT,ACTR5,SNHG11,RRNAD1,SRSF11,COX5B,PHF20L1,LMBR1L,BRD8,PHTF1,TMEM143,DDB2,PRDM2,TPD52L1,SEC16B,LZIC,MBD5,ZFP524,USP37,2310011J03RIK,RNF170,WDR73,HPF1,YIPF2,HELQ,TMEM179B,RCBTB2,ARHGEF1,ARHGEF18,GAPDH,THNSL2,MAN2C1,IL15RA,TASOR2,METTL3,PRRC2C,PUM2,INTS11,MFSD8,UBLCP1,ZBTB49,ATG7
TF	Factor: ZF5; motif: NRNGNGCGCGCWN	TF:M00333	0.0113494	1.94503	14509	90	78	21866	MED20,MAP1LC3B,NIPA2,NCAPH2,EVI5L,FBXL20,INO80E,CCM2L,AU022252,CNPPD1,CLK2,ZSWIM8,ABCD4,RNF6,GRIPAP1,MDM4,SRRT,SLC25A22,PACSIN3,ACTR5,DOCK1,TAOK2,CPSF1,SNHG11,RRNAD1,SRSF11,COX5B,PHF20L1,SNX24,LMBR1L,RNPEPL1,ST6GALNAC6,BRD8,PHTF1,TMEM143,PRDM2,MPZL1,TPD52L1,LZIC,DMAC2L,XYLB,PPP2R2D,RTN3,SGMS1,ZFP524,USP37,2310011J03RIK,RNF170,WDR73,HPF1,NOP56,STARD4,YIPF2,HELQ,TMEM179B,PRDX6,RCBTB2,PLEKHG3,ARHGEF…
TF	Factor: E2F-1; motif: NKTSSCGC	TF:M00428	0.0114597	1.94083	7928	90	53	21866	MED20,NCAPH2,AU022252,RNF6,MDM4,SRRT,SLC25A22,PACSIN3,ACTR5,DOCK1,TAOK2,CPSF1,SNHG11,RRNAD1,ADCK5,SRSF11,COX5B,SNX24,LMBR1L,RNPEPL1,TMEM143,DDB2,PRDM2,TPD52L1,LZIC,DMAC2L,XYLB,SGMS1,USP37,2310011J03RIK,RNF170,WDR73,HPF1,NOP56,STARD4,YIPF2,HELQ,TMEM179B,RCBTB2,PLEKHG3,ARHGEF1,TAF6,IDI1,AASDH,ARHGEF18,GAPDH,IL15RA,TASOR2,GCFC2,PUM2,HEXDC,MTHFSD,ZBTB49
TF	Factor: Elk-1; motif: NCCGGAAGTGN; match class: 1	TF:M10219_1	0.012361	1.90795	7719	90	52	21866	MED20,NIPA2,FBXL20,INO80E,CNPPD1,ZSWIM8,ABCD4,RNF6,GRIPAP1,MDM4,SRRT,ACTR5,RRNAD1,SRSF11,PAN2,COX5B,PHF20L1,LMBR1L,RNPEPL1,BRD8,PHTF1,DDB2,SEC16B,LZIC,MBD5,PPP2R2D,ZFP524,2310011J03RIK,RNF170,WDR73,AB124611,HPF1,NOP56,YIPF2,HELQ,TMEM179B,PRDX6,RCBTB2,PLEKHG3,ARHGEF1,ARHGEF18,MAN2C1,IL15RA,TASOR2,METTL3,PUM2,INTS11,MFSD8,UBLCP1,NADK,ZBTB49,ATG7
TF	Factor: E2F; motif: GGCGSG; match class: 1	TF:M00803_1	0.0130323	1.88498	7063	90	49	21866	MED20,MAP1LC3B,FBXL20,CNPPD1,ZSWIM8,SRRT,SLC25A22,PACSIN3,ACTR5,DOCK1,TAOK2,CPSF1,RRNAD1,SRSF11,COX5B,PHF20L1,SNX24,LMBR1L,RNPEPL1,ST6GALNAC6,PHTF1,DDB2,PRDM2,TPD52L1,PPP2R2D,RTN3,ZFP524,USP37,2310011J03RIK,RNF170,WDR73,NOP56,YIPF2,TMEM179B,RCBTB2,PLEKHG3,ARHGEF1,IDI1,GAPDH,THNSL2,TASOR2,GCFC2,PUM2,MFSD8,HEXDC,UBLCP1,NADK,ZBTB49,ATG7
TF	Factor: E2F-1; motif: GNGGGCGGGRMN; match class: 1	TF:M10209_1	0.0151506	1.81957	10657	90	64	21866	MED20,NIPA2,NCAPH2,EVI5L,FBXL20,INO80E,AU022252,CNPPD1,CLK2,RNF6,GRIPAP1,SRRT,PACSIN3,ACTR5,DOCK1,TAOK2,RRNAD1,SRSF11,PAN2,COX5B,SNX24,LMBR1L,RNPEPL1,ST6GALNAC6,BRD8,PHTF1,TMEM143,DDB2,PRDM2,MPZL1,TPD52L1,LZIC,MBD5,DMAC2L,XYLB,PPP2R2D,COPS7B,RTN3,ZFP524,USP37,RNF170,HPF1,NOP56,STARD4,TMEM179B,PRDX6,RCBTB2,PLEKHG3,ARHGEF1,TAF6,IDI1,AASDH,GAPDH,THNSL2,TASOR2,METTL3,PRRC2C,PUM2,INTS11,MFSD8,HEXDC,UB…
TF	Factor: ERF; motif: ACCGGAARTN	TF:M01984	0.0152709	1.81614	6027	90	44	21866	MED20,NIPA2,NCAPH2,INO80E,ZSWIM8,ABCD4,RNF6,GRIPAP1,MDM4,SRRT,SNHG11,RRNAD1,SRSF11,COX5B,PHF20L1,LMBR1L,BRD8,TMEM143,PRDM2,SEC16B,LZIC,MBD5,ZFP524,USP37,2310011J03RIK,WDR73,HPF1,YIPF2,HELQ,TMEM179B,RCBTB2,AASDH,ARHGEF18,GAPDH,TASOR2,METTL3,PRRC2C,PUM2,INTS11,MFSD8,UBLCP1,NADK,ZBTB49,ATG7
TF	Factor: Fli-1; motif: GNNRCCGGAAGYGS	TF:M10234	0.0165566	1.78103	6468	90	46	21866	MED20,NIPA2,NCAPH2,INO80E,CNPPD1,ZSWIM8,ABCD4,MDM4,ACTR5,TAOK2,CPSF1,RRNAD1,SRSF11,COX5B,PHF20L1,RNPEPL1,PHTF1,TMEM143,DDB2,PRDM2,SEC16B,LZIC,MBD5,USP37,2310011J03RIK,RNF170,WDR73,HPF1,NOP56,YIPF2,HELQ,TMEM179B,RCBTB2,ARHGEF1,ARHGEF18,MAN2C1,IL15RA,TASOR2,METTL3,PRRC2C,PUM2,INTS11,MFSD8,UBLCP1,NADK,ATG7
TF	Factor: Fli-1; motif: NNNRCCGGAAGTGGN	TF:M09685	0.0180639	1.74319	4649	90	37	21866	MED20,NIPA2,NCAPH2,INO80E,CNPPD1,ZSWIM8,ABCD4,RNF6,MDM4,RRNAD1,SRSF11,COX5B,PHF20L1,RNPEPL1,PHTF1,DDB2,PRDM2,SEC16B,LZIC,MBD5,2310011J03RIK,RNF170,AB124611,YIPF2,HELQ,TMEM179B,RCBTB2,PLEKHG3,ARHGEF1,ARHGEF18,MAN2C1,TASOR2,METTL3,PUM2,MFSD8,UBLCP1,ATG7
TF	Factor: ESE-1; motif: NSMGGAARYN	TF:M01977	0.0269817	1.56893	7683	90	51	21866	MED20,NIPA2,NCAPH2,INO80E,CCM2L,ZSWIM8,ABCD4,RNF6,MDM4,SRRT,ACTR5,CPSF1,SNHG11,RRNAD1,SRSF11,COX5B,PHF20L1,LMBR1L,TMEM143,PRDM2,SEC16B,LZIC,MBD5,XYLB,ZFP524,USP37,2310011J03RIK,RNF170,WDR73,AB124611,HPF1,YIPF2,HELQ,TMEM179B,RCBTB2,PLEKHG3,ARHGEF1,TAF6,ARHGEF18,GAPDH,THNSL2,MAN2C1,TASOR2,METTL3,PRRC2C,PUM2,INTS11,MFSD8,UBLCP1,ZBTB49,ATG7
TF	Factor: EGR-1; motif: TGCGTGGGCGK	TF:M01972	0.0303307	1.51812	4174	90	34	21866	MED20,NIPA2,NCAPH2,FBXL20,CCM2L,CNPPD1,CLK2,ZSWIM8,DOCK1,RRNAD1,ADCK5,SRSF11,CANT1,LMBR1L,ST6GALNAC6,BRD8,TPD52L1,MBD5,DMAC2L,XYLB,COPS7B,RTN3,ZFP524,USP37,RNF170,WDR73,YIPF2,TMEM179B,RCBTB2,PLEKHG3,PUM2,HEXDC,MTHFSD,ZBTB49
TF	Factor: PEA3; motif: RCCGGAAGYN; match class: 1	TF:M01991_1	0.0306461	1.51363	4176	90	34	21866	MED20,NCAPH2,FBXL20,INO80E,ZSWIM8,RNF6,MDM4,SRRT,TAOK2,RRNAD1,SRSF11,COX5B,PHTF1,TMEM143,DDB2,LZIC,MBD5,2310011J03RIK,RNF170,WDR73,HPF1,YIPF2,HELQ,TMEM179B,RCBTB2,ARHGEF18,THNSL2,MAN2C1,METTL3,PUM2,INTS11,MFSD8,UBLCP1,ZBTB49
TF	Factor: Elk-1; motif: NNNNCCGGAARTNN	TF:M00025	0.0317687	1.498	9849	90	60	21866	MED20,NIPA2,NCAPH2,FBXL20,INO80E,CCM2L,CNPPD1,ZSWIM8,ABCD4,RNF6,MDM4,SRRT,ACTR5,TAOK2,CPSF1,SNHG11,RRNAD1,SRSF11,COX5B,PHF20L1,LMBR1L,ST6GALNAC6,BRD8,PHTF1,TMEM143,DDB2,PRDM2,SEC16B,LZIC,MBD5,XYLB,ZFP524,USP37,2310011J03RIK,RNF170,WDR73,HPF1,YIPF2,HELQ,TMEM179B,PRDX6,RCBTB2,PLEKHG3,ARHGEF1,IDI1,AASDH,ARHGEF18,GAPDH,THNSL2,MAN2C1,IL15RA,TASOR2,METTL3,PRRC2C,PUM2,INTS11,MFSD8,UBLCP1,ZBTB49,ATG7
TF	Factor: Hes1; motif: NNCACGYGNN; match class: 1	TF:M07991_1	0.0393698	1.40484	11173	90	65	21866	MED20,NIPA2,NCAPH2,EVI5L,FBXL20,INO80E,CCM2L,AU022252,CNPPD1,CLK2,ZSWIM8,ABCD4,SRRT,SLC25A22,ACTR5,DOCK1,CPSF1,RRNAD1,ADCK5,PAN2,COX5B,PHF20L1,SNX24,RNPEPL1,ST6GALNAC6,BRD8,PHTF1,PRDM2,TPD52L1,LZIC,MBD5,XYLB,RTN3,SGMS1,ZFP524,USP37,2310011J03RIK,RNF170,WDR73,HPF1,NOP56,STARD4,YIPF2,HELQ,TMEM179B,PRDX6,RCBTB2,PLEKHG3,IDI1,AASDH,ARHGEF18,GAPDH,MAN2C1,IL15RA,TASOR2,METTL3,PRRC2C,GCFC2,PUM2,INTS11,HE…
TF	Factor: SAP-1a; motif: NRRCCGGAAGYRN; match class: 1	TF:M10220_1	0.0403193	1.39449	3304	90	29	21866	MED20,INO80E,CNPPD1,ZSWIM8,RNF6,SRSF11,PAN2,COX5B,PHTF1,SEC16B,LZIC,MBD5,2310011J03RIK,RNF170,WDR73,HPF1,YIPF2,TMEM179B,RCBTB2,ARHGEF1,ARHGEF18,MAN2C1,METTL3,PUM2,INTS11,MFSD8,NADK,ZBTB49,ATG7
TF	Factor: Pet-1; motif: ACCGGAARYN	TF:M02037	0.048007	1.3187	2980	90	27	21866	MED20,NCAPH2,INO80E,ZSWIM8,RNF6,MDM4,RRNAD1,SRSF11,COX5B,PHF20L1,PRDM2,SEC16B,LZIC,USP37,2310011J03RIK,YIPF2,HELQ,TMEM179B,RCBTB2,ARHGEF1,ARHGEF18,TASOR2,METTL3,PUM2,MFSD8,UBLCP1,ATG7
